# Supplementary material for: Antimicrobial Evaluation of Asphodelus microcephalus Extracts and Fine Powder of Dried Organs Against Fusarium and Oomycetes Responsible for Apple and Peach Decline Disease
Source: Pathogens. 2025 Apr 22;14(5):401. doi: 10.3390/pathogens14050401 (PMC12113936; doi:10.3390/pathogens14050401)
Supplement: Supplementary file 1 [file pathogens-14-00401-s001.zip]

Archive with 1 entries (1 files):
- pathogens-3468632-supplementary.pdf
